# Supplementary material for: Left Atrial Appendage Occlusion and Post-procedural Antithrombotic Management
Source: J Clin Med. 2024 Jan 30;13(3):803. doi: 10.3390/jcm13030803 (PMC10856063; doi:10.3390/jcm13030803)
Supplement: Supplementary file 1 [file jcm-13-00803-s001.zip]

Archive with 1 entries (1 files):
- jcm-2831975-supplementary.pdf
